# Supplementary material for: A Compound Hop Index for Assessing Soccer Players’ Performance
Source: J Clin Med. 2022 Jan 4;11(1):255. doi: 10.3390/jcm11010255 (PMC8745790; doi:10.3390/jcm11010255)
Supplement: Supplementary file 1 [file jcm-11-00255-s001.zip]

Archive with 3 entries (2 files):
- jcm-1495912-supplementary/
- jcm-1495912-supplementary/S1_CHI Calculation Instruction.pdf
- jcm-1495912-supplementary/S2_Table_List of calculated CHI for particular players of a given team.pdf
